# Supplementary material for: Development of CRISPR-Cas13a-based antimicrobials capable of sequence-specific killing of target bacteria
Source: Nat Commun. 2020 Jun 10;11:2934. doi: 10.1038/s41467-020-16731-6 (PMC7287087; doi:10.1038/s41467-020-16731-6)
Supplement: Supplementary file 4 — Source Data [file 41467_2020_16731_MOESM4_ESM.xlsx]

## Sheet: Fig. 1c
Cas13a blaIMP-1 spacer		Rep1	Rep2	Rep3	AVERAGE	STDEV
Plasmid borne	nontargeting	12000000000	34000000000	58000000000	3.46667e+10	2.30072e+10
	blaIMP-1	12000000	11000000	3000000	8.66667e+06	4.93288e+06
Chromosome borne	nontargeting	27000000000	39000000000	12000000000	26000000000	1.35277e+10
	blaIMP-1	350000000	120000000	130000000	200000000	130000000
Cas9 blaIMP-1 spacer		Rep1	Rep2	Rep3
Plasmid borne	nontargeting	26000000000	80000000000	53000000000	53000000000	2.7e+10
	blaIMP-1	13000000000	14000000000	38000000000	2.16667e+10	1.41539e+10
Chromosome borne	nontargeting	52000000000	25000000000	89000000000	5.53333e+10	3.21299e+10
	blaIMP-1	30000000	27000000	52000000	3.63333e+07	1.36504e+07
Cas13a no spacer		Rep1	Rep2	Rep3
Plasmid borne	nontargeting	25000000000	4000000000	43000000000	24000000000	1.95192e+10
	blaIMP-1	17000000000	18000000000	33000000000	2.26667e+10	8.96289e+09
Chromosome borne	nontargeting	19000000000	42000000000	32000000000	31000000000	1.15326e+10
	blaIMP-1	28000000000	35000000000	15000000000	26000000000	1.01489e+10
Cas9 no spacer		Rep1	Rep2	Rep3
Plasmid borne	nontargeting	69000000000	32000000000	47000000000	4.93333e+10	1.861e+10
	blaIMP-1	21000000000	49000000000	15000000000	2.83333e+10	1.81475e+10
Chromosome borne	nontargeting	30000000000	63000000000	74000000000	5.56667e+10	2.28983e+10
	blaIMP-1	78000000000	39000000000	71000000000	6.26667e+10	2.07926e+10

## Sheet: Fig. 1e
OD650
aTc-	aTc-inducible null									aTc-inducible rfp									aTc-inducible IMP-1
	Cas13_nontargeting			Cas13_blaIMP-1-targeting			Cas13_rfp-targeting			Cas13_nontargeting			Cas13_blaIMP-1-targeting			Cas13_rfp-targeting			Cas13_nontargeting			Cas13_blaIMP-1-targeting			Cas13_rfp-targeting
Hours	rep1	rep2	rep3	rep1	rep2	rep3	rep1	rep2	rep3	rep1	rep2	rep3	rep1	rep2	rep3	rep1	rep2	rep3	rep1	rep2	rep3	rep1	rep2	rep3	rep1	rep2	rep3
-1.5	-0.0083	-0.0074	-0.0064	-0.0098	-0.0072	-0.0035	-0.0084	-0.0099	-0.0099	-0.0103	-0.0092	-0.0076	-0.0096	-0.0079	-0.0055	-0.0068	-0.0081	-0.0077	-0.0051	-0.0032	-0.0016	-0.0011	0.0009	0.0028	0.0045	0.0051	0.0031
0	0.0082	0.0093	0.0082	0.0073	0.01	0.0125	0.0089	0.009	0.0093	0.0075	0.0089	0.0068	0.0078	0.009	0.0085	0.0088	0.0085	0.0102	0.0101	0.0097	0.0066	0.0012	0.0021	0.0039	0.012	0.0127	0.0118
1	0.0227	0.0269	0.0182	0.0235	0.0306	0.0309	0.0262	0.0279	0.0292	0.0232	0.0283	0.0179	0.025	0.0288	0.0246	0.0271	0.026	0.0302	0.0306	0.027	0.0218	0.0052	0.0039	0.0056	0.0315	0.0297	0.0291
2	0.0433	0.0495	0.0356	0.0483	0.063	0.0597	0.0479	0.0518	0.0571	0.0468	0.0545	0.0363	0.0505	0.058	0.0498	0.0546	0.0516	0.0571	0.0668	0.0498	0.0435	0.0092	0.0007	0.0061	0.0647	0.0623	0.0639
3	0.0819	0.1049	0.0664	0.0951	0.1295	0.1221	0.1008	0.1094	0.1119	0.0883	0.1141	0.0689	0.0982	0.1118	0.0987	0.1069	0.1083	0.1195	0.1282	0.1006	0.0901	0.0135	0.0061	0.0133	0.1381	0.128	0.1282
4	0.1573	0.1717	0.1301	0.1716	0.1982	0.1985	0.1712	0.1833	0.1891	0.1572	0.178	0.1357	0.1736	0.1788	0.1695	0.1757	0.1735	0.191	0.203	0.1706	0.1677	0.0233	0.0142	0.0234	0.2079	0.2006	0.2023
5	0.2177	0.2321	0.1904	0.2359	0.2509	0.2518	0.236	0.2504	0.2526	0.2228	0.2398	0.2039	0.2408	0.2364	0.2301	0.2353	0.2425	0.2504	0.2682	0.2408	0.2363	0.0468	0.0288	0.0428	0.272	0.2676	0.2653
6	0.2873	0.3055	0.2594	0.3145	0.3367	0.3342	0.3106	0.3161	0.3302	0.2949	0.3181	0.2742	0.3167	0.3198	0.3039	0.3226	0.322	0.331	0.344	0.3138	0.3011	0.0839	0.0559	0.0777	0.3471	0.3413	0.3353
7	0.3587	0.3759	0.3308	0.3824	0.4013	0.4068	0.3813	0.3879	0.4017	0.361	0.3763	0.3453	0.381	0.3866	0.3651	0.3928	0.3941	0.4034	0.4252	0.3864	0.3747	0.1386	0.0975	0.1278	0.4385	0.4178	0.4236
8	0.4458	0.463	0.419	0.4722	0.4918	0.499	0.4695	0.4747	0.4928	0.4446	0.4665	0.4342	0.4729	0.4712	0.4441	0.4688	0.483	0.4829	0.5013	0.4646	0.4662	0.2019	0.1512	0.1909	0.5085	0.4973	0.4978
9	0.5173	0.5305	0.4912	0.54	0.5536	0.5602	0.5391	0.5387	0.558	0.5137	0.534	0.5064	0.5399	0.5377	0.5131	0.5358	0.5416	0.5507	0.5647	0.5299	0.541	0.2514	0.2021	0.2374	0.5678	0.5531	0.5598
10	0.5602	0.5745	0.5341	0.5791	0.5906	0.5749	0.5911	0.5642	0.5754	0.5334	0.5872	0.5228	0.5539	0.59	0.5124	0.587	0.6015	0.5699	0.5767	0.6074	0.5544	0.3096	0.2673	0.2826	0.636	0.6332	0.611
11	0.5972	0.6237	0.5973	0.6253	0.6338	0.6244	0.6466	0.649	0.653	0.5971	0.6272	0.6024	0.6322	0.6288	0.5935	0.6219	0.695	0.6425	0.6386	0.6239	0.6212	0.3257	0.3033	0.3116	0.6526	0.6582	0.6476
12	0.6547	0.6593	0.6403	0.6831	0.6742	0.6766	0.6864	0.6608	0.6825	0.6573	0.6604	0.6544	0.6749	0.6629	0.6432	0.6568	0.6683	0.6699	0.6947	0.6582	0.6733	0.3647	0.3166	0.3457	0.6857	0.672	0.6819
13	0.6907	0.6937	0.6756	0.7268	0.72	0.719	0.7323	0.7	0.7227	0.6947	0.7016	0.6953	0.7087	0.7017	0.6798	0.6921	0.7148	0.7102	0.737	0.6976	0.7126	0.4024	0.3556	0.3799	0.7271	0.714	0.7213
14	0.7184	0.7226	0.7062	0.7528	0.7407	0.7485	0.7639	0.7326	0.7489	0.7226	0.7328	0.7278	0.742	0.7339	0.7171	0.7249	0.7562	0.7368	0.7781	0.7315	0.7458	0.4322	0.3938	0.4087	0.7607	0.746	0.7492
15	0.7529	0.7595	0.7357	0.7889	0.7806	0.7816	0.8029	0.7666	0.7875	0.7531	0.767	0.7584	0.7677	0.7633	0.7501	0.7544	0.7903	0.769	0.8046	0.7578	0.7746	0.4627	0.4194	0.4368	0.794	0.7747	0.7845
16	0.7807	0.7919	0.7662	0.8188	0.8037	0.8025	0.8242	0.7912	0.8132	0.7852	0.7893	0.7831	0.8045	0.7929	0.772	0.7759	0.8151	0.7893	0.8571	0.7938	0.8031	0.4842	0.4516	0.4552	0.8196	0.8026	0.8071
17	0.7996	0.8082	0.7822	0.8429	0.8261	0.8209	0.8479	0.8061	0.8267	0.8022	0.8123	0.8037	0.8184	0.8135	0.7909	0.7996	0.837	0.8088	0.87	0.8168	0.8265	0.4989	0.4713	0.4697	0.8386	0.8241	0.8286
18	0.8328	0.8445	0.8139	0.8748	0.854	0.8535	0.8897	0.8438	0.8595	0.8328	0.8474	0.8384	0.8531	0.8489	0.8219	0.8298	0.8759	0.8421	0.8905	0.8452	0.8554	0.52	0.5019	0.4914	0.8794	0.8665	0.8666
19	0.8559	0.882	0.8371	0.9056	0.9054	0.8976	0.9317	0.8988	0.8926	0.8661	0.8918	0.852	0.8779	0.8915	0.8398	0.8433	0.9462	0.8579	0.9493	0.8821	0.8909	0.5429	0.5808	0.504	0.898	0.8956	0.895
20	0.8943	0.9032	0.8774	0.9369	0.8968	0.9024	0.9723	0.9112	0.9137	0.8786	0.8853	0.8963	0.9008	0.8902	0.8569	0.8857	0.969	0.8914	0.9799	0.8969	0.9014	0.5523	0.6012	0.5272	0.9476	0.925	0.9199
21	0.9285	0.9444	0.8867	0.941	0.9393	0.9151	0.9883	0.9726	0.9266	0.9146	0.9557	0.925	0.9371	0.9425	0.8916	0.8971	0.9658	0.8958	0.9835	0.9596	0.9374	0.602	0.6331	0.538	0.9585	0.9787	0.961
22	0.9319	0.9651	0.9238	0.9887	0.9577	0.9415	1.0549	0.9629	0.9577	0.9377	0.948	0.9421	0.9431	0.9617	0.9238	0.9278	1.0233	0.9297	1.0171	0.9565	0.9679	0.5979	0.691	0.5677	0.9955	0.9855	0.9601
23	0.9529	0.9738	0.9381	1.0073	0.9897	0.961	1.0583	1.0059	0.9646	0.9548	0.9746	0.9814	0.9768	0.9722	0.9368	0.9356	1.0292	0.9458	1.0508	0.9702	0.9676	0.6199	0.6968	0.5681	1.0018	0.998	0.9648
24	0.9477	0.9552	0.9371	0.9908	0.9744	0.9666	1.0438	0.966	0.9768	0.949	0.9739	0.9645	0.9719	0.969	0.9266	0.9399	1.0403	0.9546	1.0465	0.9707	0.9795	0.6222	0.6628	0.5774	1.0028	0.9907	0.98
aTc+	aTc-inducible null									aTc-inducible rfp									aTc-inducible IMP-1
	Cas13_nontargeting			Cas13_blaIMP-1-targeting			Cas13_rfp-targeting			Cas13_nontargeting			Cas13_blaIMP-1-targeting			Cas13_rfp-targeting			Cas13_nontargeting			Cas13_blaIMP-1-targeting			Cas13_rfp-targeting
Hours	rep1	rep2	rep3	rep1	rep2	rep3	rep1	rep2	rep3	rep1	rep2	rep3	rep1	rep2	rep3	rep1	rep2	rep3	rep1	rep2	rep3	rep1	rep2	rep3	rep1	rep2	rep3
-1.5	-0.0025	-0.0012	0.0008	0.0033	0.0073	0.0072	0.0038	0.0015	0.0025	0.0032	0.006	0.0066	0.0041	0.0064	0.0105	0.007	0.0035	0.0033	0.0073	0.0047	0.011	0.0047	0.0079	0.0103	0.0092	0.0058	-0.001
0	0.0085	0.0118	0.0086	0.0135	0.0158	0.0132	0.0115	0.0099	0.0132	0.0126	0.0145	0.0111	0.0128	0.0126	0.0139	0.0145	0.012	0.0133	0.0163	0.0099	0.015	0.002	-0.0011	0.0013	0.009	0.0081	0.0064
1	0.0211	0.0271	0.0165	0.0231	0.0329	0.0268	0.0253	0.0241	0.0291	0.0224	0.0274	0.018	0.0227	0.024	0.0208	0.0223	0.019	0.0225	0.029	0.0181	0.0208	0.0047	0.0019	0.0046	0.0282	0.0238	0.0245
2	0.0352	0.0426	0.0261	0.0411	0.0546	0.0517	0.0428	0.0451	0.0509	0.035	0.0481	0.0305	0.0369	0.034	0.0301	0.0224	0.0223	0.0236	0.0439	0.0242	0.0313	0.0053	0.001	0.0059	0.0415	0.0324	0.0342
3	0.0703	0.085	0.0526	0.0792	0.11	0.1004	0.0847	0.0884	0.098	0.0656	0.0894	0.0561	0.0729	0.0792	0.0507	0.0292	0.0239	0.0292	0.0729	0.0517	0.0493	0.0063	-0.0033	0.0032	0.0776	0.059	0.0657
4	0.1364	0.1599	0.1011	0.1531	0.189	0.1876	0.1519	0.1675	0.1746	0.1209	0.1483	0.1022	0.1372	0.1387	0.0947	0.0344	0.0317	0.0398	0.1159	0.0782	0.0732	0.0048	-0.0016	0.002	0.112	0.1	0.0945
5	0.2225	0.2317	0.1886	0.2231	0.2612	0.2581	0.2284	0.2411	0.2501	0.1906	0.2266	0.1769	0.2099	0.2152	0.166	0.048	0.0467	0.0475	0.1445	0.106	0.1007	0.0017	-0.0033	-0.0009	0.1516	0.1336	0.1296
6	0.2811	0.3049	0.2531	0.2917	0.344	0.3358	0.2928	0.3212	0.3107	0.2713	0.307	0.258	0.2875	0.3047	0.2473	0.0653	0.069	0.0715	0.1806	0.139	0.1378	0.0015	-0.0019	-0.0009	0.1881	0.1648	0.1676
7	0.3535	0.3755	0.3306	0.3716	0.4094	0.4058	0.3778	0.3885	0.3978	0.3358	0.3727	0.3209	0.3568	0.367	0.3012	0.0975	0.0972	0.1058	0.2147	0.1724	0.1665	-0.0005	-0.0015	-0.0007	0.2328	0.2028	0.2055
8	0.4316	0.4443	0.4043	0.4456	0.4789	0.4791	0.4504	0.4634	0.4767	0.411	0.4475	0.4014	0.434	0.4501	0.3703	0.1362	0.1362	0.1433	0.2455	0.2106	0.1921	-0.0027	-0.002	-0.0036	0.2586	0.2429	0.2403
9	0.504	0.5148	0.4783	0.5214	0.5451	0.5441	0.5113	0.522	0.5428	0.4868	0.5094	0.4759	0.5116	0.5077	0.4412	0.1753	0.1683	0.1845	0.2575	0.224	0.2098	-0.0028	-0.0019	-0.0032	0.2745	0.2517	0.2477
10	0.5561	0.6132	0.5383	0.5942	0.6453	0.6033	0.6009	0.6181	0.6252	0.5739	0.5365	0.5197	0.5698	0.5061	0.4991	0.2165	0.1844	0.2205	0.2609	0.2191	0.2143	0.0007	-0.0024	-0.0012	0.2771	0.2615	0.2581
11	0.6106	0.6286	0.6072	0.6228	0.653	0.6354	0.6456	0.6509	0.6501	0.603	0.6537	0.6186	0.6268	0.6375	0.5669	0.2499	0.2632	0.258	0.2868	0.2246	0.2038	0.0018	-0.0044	-0.0017	0.2809	0.3009	0.2891
12	0.6564	0.6524	0.6433	0.6712	0.6739	0.6708	0.6531	0.6577	0.6778	0.6627	0.6689	0.6548	0.6775	0.67	0.6216	0.2696	0.2709	0.2839	0.2974	0.2416	0.232	0.0017	-0.006	-0.002	0.3069	0.2691	0.2761
13	0.6881	0.6892	0.6798	0.7088	0.71	0.7066	0.6938	0.6917	0.715	0.7031	0.7067	0.7	0.7177	0.7094	0.6671	0.3035	0.3009	0.3145	0.312	0.252	0.2372	-0.0004	-0.0054	-0.0026	0.3207	0.2837	0.2838
14	0.7195	0.7192	0.7068	0.7378	0.741	0.7396	0.7313	0.725	0.7426	0.7328	0.7399	0.7265	0.7461	0.7412	0.6947	0.3322	0.3297	0.3433	0.3249	0.2601	0.2386	-0.0007	-0.0049	-0.0033	0.3493	0.3084	0.2959
15	0.7494	0.7481	0.7357	0.7693	0.7693	0.7702	0.7593	0.7513	0.7737	0.7585	0.7691	0.7546	0.7747	0.7666	0.7233	0.3609	0.3561	0.3711	0.3405	0.2597	0.2395	-0.0012	-0.0064	-0.0028	0.3574	0.3043	0.3108
16	0.7813	0.7837	0.7664	0.7989	0.7966	0.7937	0.7992	0.7827	0.8008	0.7901	0.8029	0.7865	0.803	0.7965	0.7527	0.3828	0.3862	0.3882	0.3587	0.2806	0.2527	-0.0002	-0.0062	-0.0027	0.3729	0.334	0.3295
17	0.8004	0.8073	0.7891	0.8285	0.8263	0.8169	0.8368	0.8093	0.8276	0.8155	0.8353	0.8177	0.839	0.8326	0.7868	0.4083	0.4212	0.4196	0.3671	0.2849	0.256	-0.0008	-0.003	-0.0021	0.3853	0.3372	0.3386
18	0.8396	0.8454	0.8306	0.8687	0.8643	0.8532	0.8736	0.8485	0.8629	0.8501	0.875	0.8519	0.8692	0.8682	0.8151	0.4484	0.4728	0.4517	0.3954	0.3169	0.2721	-0.0021	-0.003	-0.0021	0.4089	0.3715	0.3576
19	0.868	0.9093	0.8587	0.9125	0.9025	0.8764	0.933	0.9167	0.89	0.8905	0.9128	0.8893	0.9037	0.9273	0.8481	0.4941	0.5513	0.4879	0.4194	0.3375	0.2892	-0.0008	-0.0003	-0.0019	0.4444	0.4279	0.3954
20	0.8894	0.9152	0.896	0.9458	0.9222	0.9137	0.9753	0.9212	0.944	0.9241	0.9416	0.9199	0.9316	0.9278	0.9035	0.532	0.5671	0.5291	0.4676	0.3415	0.2894	-0.0021	-0.0023	-0.0039	0.4856	0.4232	0.4053
21	0.9063	0.958	0.935	0.9349	0.9729	0.9343	0.9951	0.9635	0.9356	0.9172	0.9615	0.9472	0.9239	0.956	0.9038	0.557	0.6225	0.5599	0.484	0.3655	0.3265	0.0018	0.0007	-0.0028	0.5074	0.4701	0.4322
22	0.9369	0.9722	0.9329	0.9841	0.9705	0.9502	1.0268	0.965	0.9554	0.9518	0.9872	0.9738	0.9751	0.9754	0.9317	0.5592	0.6663	0.5548	0.5316	0.3707	0.3159	0.0023	-0.0013	-0.0031	0.5442	0.4764	0.4623
23	0.9813	0.9967	0.9442	1.0315	0.9824	0.9512	1.0409	0.9802	0.9688	0.9829	1.0105	0.9708	1.0014	1.0051	0.94	0.5566	0.6878	0.559	0.5573	0.4106	0.3234	0.0065	-0.0017	-0.003	0.5757	0.5125	0.4812
24	0.96	0.9857	0.9542	1.0085	0.9956	0.9752	1.0785	0.9859	0.9915	0.9892	1.0113	0.9956	1.003	1.0142	0.9558	0.5755	0.6467	0.5866	0.5471	0.414	0.3338	0.0116	0	-0.0007	0.566	0.5123	0.5018

## Sheet: Fig. 1f
aTc-	colony1	colony2	colony3	colony4	AVERAGE	STDEV
0h	5000000	6500000	8000000	5500000	6250000	1.32288e+06
1/4h	7000000	5500000	8000000	6500000	6750000	1.04083e+06
1h	10000000	6000000	5500000	5500000	6750000	2.17945e+06
2h	8500000	12500000	13000000	13500000	11875000	2.28674e+06
4h	45000000	45000000	33500000	55000000	44625000	8.78801e+06
8h	250000000	150000000	130000000	145000000	168750000	5.48293e+07
aTc+
0h	4500000	5500000	5000000	7000000	5500000	1.08012e+06
1/4h	2400000	3000000	2500000	4500000	3100000	969536
1h	1200000	1400000	1000000	900000	1125000	221736
2h	750000	1050000	850000	600000	812500	188746
4h	350000	800000	550000	850000	637500	232289
8h	7500	6000	8000	13500	8750	3278.72

## Sheet: Fig.3
EC-Capsid	NEB5a F'				AVERAGE
(-)	mock	241	199	179	206.333
	IMP-1	164	181	201	182
	mcr-2	181	209	238	209.333
nontargeting	mock	1767	1593	1638	1666
	IMP-1	1075	1647	1325	1349
	mcr-2	1231	1323	1034	1196
blaIMP-1-targeting	mock	1561	900	1495	1318.67
	IMP-1	117	72	84	91
	mcr-2	1258	1388	840	1162
mcr-2-targeting	mock	2049	1368	1285	1567.33
	IMP-1	1528	1590	1228	1448.67
	mcr-2	62	71	39	57.3333

## Sheet: Fig.4
		0h	12h	24h	36h	48h	60h	72h
uninfected		30	29	29	29	29	29	29
infected	Capsid-blaIMP-1-targeting	30	29	25	22	16	15	15
infected	Capsid-nontargeting	30	28	23	11	10	8	8
infected	PBS	30	28	19	8	5	5	5

## Sheet: Fig. S1
Colony count	Control1	Target1	Control2	Target2	Target1/Control1	Target2/Control2	AVERAGE
RFP_100	318	237	295	225	0.745283	0.762712	0.753997
IMP-1_104	610	1	376	26	0.00163934	0.0691489	0.0353941
IMP-1_291	400	142	489	74	0.355	0.151329	0.253165
IMP-1_298	547	214	411	285	0.391225	0.693431	0.542328
IMP-1_300	452	302	482	350	0.668142	0.726141	0.697141
IMP-1_331	395	349	325	317	0.883544	0.975385	0.929464
IMP-1_339	829	0	603	0	0	0	0
IMP-1_436	510	213	361	232	0.417647	0.642659	0.530153
IMP-1_615	247	95	502	138	0.384615	0.2749	0.329758
OXA-48_201	410	2	516	7	0.00487805	0.0135659	0.00922197
OXA-48_364	358	352	469	298	0.98324	0.635394	0.809317
OXA-48_470	941	221	758	187	0.234857	0.246702	0.240779
VIM-2_229	313	258	447	261	0.824281	0.583893	0.704087
VIM-2_335	363	260	453	292	0.716253	0.644592	0.680423
VIM-2_518	502	23	440	41	0.0458167	0.0931818	0.0694993
NDM-1_117	685	203	700	149	0.29635	0.212857	0.254604
NDM-1_406	869	77	790	43	0.0886076	0.0544304	0.071519
NDM-1_724	789	147	299	38	0.186312	0.12709	0.156701
KPC-2_50	418	193	451	147	0.461722	0.325942	0.393832
KPC-2_232	556	289	554	369	0.519784	0.666065	0.592925
KPC-2_732	722	278	544	223	0.385042	0.409926	0.397484
mcr-1_47	406	125	373	143	0.307882	0.383378	0.34563
mcr-1_1021	381	285	228	84	0.748031	0.368421	0.558226
mcr-1_1495	382	229	511	220	0.599476	0.430528	0.515002
mcr-2_37	513	85	326	102	0.165692	0.312883	0.239288
mcr-2_1015	337	41	267	70	0.121662	0.262172	0.191917
mcr-2_1487	297	3	454	52	0.010101	0.114537	0.0623192

## Sheet: Fig. S2
Position in IMP-1
	Sequence reads from E. coli				Sequence reads from E. coli carrying IMP-1				Depletion rate				AVERAGE of Depletion rate	STDEV
NC	45	92	58	74	380	574	254	391	-38.7368	-2.50487	28.0508	13.1909	-1.06581e-14	28.6802
IMP-1_11	40	66	46	43	1	1	5	2	99.5893	99.7511	98.2142	99.2358	99.1976	0.689992
IMP-1_14	17	44	24	35	55	205	54	112	46.8462	23.4542	63.034	47.4261	45.1901	16.3156
IMP-1_19	55	74	59	75	28	34	21	11	91.636	92.4514	94.1523	97.5904	93.9575	2.63904
IMP-1_22	51	71	61	45	27	45	32	23	91.3021	89.587	91.3813	91.6028	90.9683	0.929602
IMP-1_23	47	57	61	42	3	7	4	5	98.9513	97.9824	98.9227	98.0441	98.4751	0.534051
IMP-1_25	28	71	33	41	30	30	20	23	82.3971	93.058	90.0428	90.7835	89.0704	4.63012
IMP-1_28	53	104	64	57	11	6	15	11	96.5901	99.0522	96.1494	96.8294	97.1553	1.29558
IMP-1_34	51	87	57	56	30	26	28	13	90.3357	95.0901	91.9294	96.186	93.3853	2.71847
IMP-1_39	29	58	37	38	29	24	18	9	83.5706	93.2016	92.0073	96.1088	91.2221	5.38393
IMP-1_40	3	81	22	57	13	12	11	12	28.8061	97.566	91.7853	96.5412	78.6747	33.3409
IMP-1_60	35	83	39	41	10	13	10	12	95.3059	97.4267	95.7873	95.1914	95.9278	1.03208
IMP-1_71	46	58	51	39	321	364	252	240	-14.6483	-3.10835	18.8197	-1.10371	-0.010172	13.9
IMP-1_81	49	76	57	52	5	10	14	4	98.3235	97.8382	95.9647	98.7362	97.7157	1.22363
IMP-1_85	20	67	26	47	6	22	4	17	95.0712	94.6053	97.4724	94.0575	95.3016	1.50535
IMP-1_88	54	70	49	51	7	13	17	7	97.8703	96.9488	94.3	97.745	96.716	1.66156
IMP-1_104	17	58	29	40	3	6	3	3	97.1007	98.3004	98.3004	98.7678	98.1173	0.712666
IMP-1_113	42	72	52	56	100	109	57	72	60.8825	75.1278	81.9909	78.8765	74.2194	9.32351
IMP-1_120	43	70	54	64	10	3	8	0	96.1792	99.2959	97.566	100	98.2603	1.72355
IMP-1_121	39	65	43	49	5	14	4	0	97.8937	96.4614	98.4717	100	98.2067	1.46405
IMP-1_126	39	62	62	71	16	9	16	5	93.2598	97.6151	95.7602	98.843	96.3695	2.42978
IMP-1_141	31	54	35	51	11	16	11	7	94.1702	95.132	94.8365	97.745	95.4709	1.5685
IMP-1_151	44	63	45	54	72	77	52	37	73.1156	79.9197	81.015	88.7429	80.6983	6.401
IMP-1_157	56	31	71	16	30	0	22	0	91.1986	100	94.9092	100	96.5269	4.28692
IMP-1_161	30	69	42	52	24	21	14	11	86.8565	94.9998	94.5235	96.5246	93.2261	4.33131
IMP-1_162	54	53	52	42	20	15	20	0	93.9151	95.3502	93.681	100	95.7366	2.93651
IMP-1_170	11	84	26	53	0	12	3	2	100	97.6529	98.1043	99.38	98.7843	1.09166
IMP-1_172	44	90	44	47	58	81	44	53	78.3431	85.2136	83.5706	81.4733	82.1502	2.96389
IMP-1_174	36	71	44	51	38	35	18	20	82.6579	91.901	93.2789	93.5571	90.3487	5.1781
IMP-1_175	23	30	32	23	46	29	27	21	67.1413	84.1183	86.1377	84.9993	80.5992	9.00991
IMP-1_181	35	41	49	46	5	0	5	1	97.6529	100	98.3235	99.6428	98.9048	1.1029
IMP-1_184	50	63	32	46	8	12	23	11	97.3713	96.8706	88.1914	96.0712	94.6261	4.3231
IMP-1_193	49	65	49	56	1	1	3	4	99.6647	99.7472	98.9941	98.8265	99.3081	0.465675
IMP-1_206	48	67	54	49	5	0	7	1	98.2886	100	97.8703	99.6647	98.9559	1.03544
IMP-1_208	46	65	55	49	0	3	4	5	100	99.2417	98.8051	98.3235	99.0926	0.711737
IMP-1_222	53	85	78	46	79	89	50	33	75.511	82.7975	89.4684	88.2137	83.9976	6.35526
IMP-1_227	37	86	58	44	22	13	19	5	90.2312	97.5165	94.618	98.133	95.1247	3.60434
IMP-1_242	15	26	23	23	78	88	57	40	14.5674	44.393	59.2838	71.4272	47.4178	24.5327
IMP-1_245	11	43	24	25	52	64	26	44	22.334	75.547	82.2015	71.0843	62.7917	27.3559
IMP-1_250	13	24	19	15	2	6	9	2	97.4724	95.8927	92.2177	97.8094	95.848	2.56041
IMP-1_251	11	19	4	17	4	8	3	8	94.0257	93.0824	87.678	92.2685	91.7636	2.81682
IMP-1_253	0	6	4	5	4	1	3	7	#DIV/0!	97.2618	87.678	76.9989	#DIV/0!	#DIV/0!
IMP-1_255	6	2	6	0	13	2	6	6	64.4031	83.5706	83.5706	#DIV/0!	#DIV/0!	#DIV/0!
IMP-1_261	3	53	6	25	2	10	3	9	89.0471	96.9001	91.7853	94.0854	92.9545	3.34074
IMP-1_266	8	31	10	32	1	2	3	1	97.9463	98.94	95.0712	99.4866	97.861	1.96614
IMP-1_269	39	22	23	25	4	0	4	0	98.3149	100	97.1427	100	98.8644	1.39586
IMP-1_272	38	75	41	40	5	3	3	5	97.8382	99.3428	98.7979	97.9463	98.4813	0.716972
IMP-1_274	42	52	58	67	0	1	6	2	100	99.6841	98.3004	99.5096	99.3735	0.743635
IMP-1_278	42	81	33	50	104	167	94	96	59.3178	66.1271	53.2012	68.4556	61.7755	6.90699
IMP-1_291	4	23	9	13	5	7	7	2	79.4633	94.9998	87.2216	97.4724	89.7893	8.15267
IMP-1_298	13	17	13	16	23	28	20	19	70.9327	72.9399	74.7241	80.4901	74.7717	4.11487
IMP-1_300	15	26	24	28	41	63	39	21	55.0931	60.1904	73.3023	87.678	69.066	14.5873
IMP-1_304	32	62	33	51	75	122	73	69	61.4937	67.6713	63.6563	77.7721	67.6483	7.21817
IMP-1_308	35	52	47	55	83	120	57	63	61.039	62.0861	80.075	81.1809	71.0953	11.025
IMP-1_309	44	63	51	34	61	74	63	49	77.2229	80.702	79.7049	76.3224	78.4881	2.05532
IMP-1_310	34	74	47	47	53	78	53	47	74.3895	82.6826	81.4733	83.5706	80.529	4.18227
IMP-1_311	43	59	61	42	76	87	67	79	70.9621	75.7737	81.9546	69.0972	74.4469	5.74138
IMP-1_322	49	75	56	55	3	1	6	4	98.9941	99.7809	98.2397	98.8051	98.955	0.63713
IMP-1_331	28	46	16	18	86	80	41	50	49.5384	71.4272	57.8998	54.3629	58.3071	9.39414
IMP-1_339	30	103	50	52	1	4	6	4	99.4524	99.362	98.0285	98.7362	98.8948	0.65949
IMP-1_342	12	88	31	51	1	13	4	4	98.6309	97.5729	97.8801	98.7114	98.1988	0.560585
IMP-1_353	35	71	52	48	20	21	17	18	90.6118	95.1406	94.6289	93.839	93.5551	2.03392
IMP-1_363	37	81	68	55	2	8	12	0	99.1119	98.3773	97.1007	100	98.6475	1.22617
IMP-1_367	54	94	41	81	10	16	11	7	96.9575	97.2035	95.5921	98.5802	97.0833	1.224
IMP-1_368	62	77	56	54	3	6	6	2	99.205	98.7198	98.2397	99.3915	98.889	0.517234
IMP-1_370	53	89	72	57	0	1	7	0	100	99.8154	98.4027	100	99.5545	0.772798
IMP-1_376	40	93	59	56	9	3	6	3	96.3034	99.47	98.3292	99.1199	98.3056	1.41754
IMP-1_383	38	72	79	51	24	15	15	7	89.6236	96.5772	96.8805	97.745	95.2066	3.75474
IMP-1_392	11	25	7	22	0	0	3	3	100	100	92.9588	97.7596	97.6796	3.31966
IMP-1_399	38	36	54	17	36	20	31	19	84.4354	90.8726	90.5683	81.6378	86.8785	4.58264
IMP-1_429	17	48	33	32	28	62	39	34	72.9399	78.7788	80.5835	82.5438	78.7115	4.14355
IMP-1_430	30	83	67	50	47	36	35	21	74.2607	92.874	91.4175	93.0997	87.913	9.13201
IMP-1_434	26	84	55	46	243	338	209	225	-53.5513	33.8914	37.5685	19.639	9.38692	42.6653
IMP-1_435	36	51	48	41	78	81	53	45	64.4031	73.9063	81.8593	81.9678	75.5341	8.32565
IMP-1_436	30	42	29	19	38	46	25	31	79.1895	82.0059	85.8368	73.1942	80.0566	5.32461
IMP-1_441	39	81	29	56	152	263	131	159	35.9677	46.6553	25.7847	53.3524	40.44	12.1125
IMP-1_443	63	72	63	55	181	249	144	188	52.7982	43.1818	62.4472	43.8415	50.5672	9.05337
IMP-1_445	16	93	23	62	7	58	4	26	92.8122	89.7537	97.1427	93.1103	93.2047	3.03206
IMP-1_447	44	109	67	71	31	30	20	21	88.4248	95.4782	95.0957	95.1406	93.5348	3.41097
IMP-1_448	50	80	51	63	4	11	13	2	98.6857	97.741	95.8121	99.4784	97.9293	1.58006
IMP-1_455	40	44	63	41	109	178	109	122	55.23	33.5358	71.5746	51.1127	52.8633	15.624
IMP-1_471	42	73	50	54	6	9	4	2	97.6529	97.9745	98.6857	99.3915	98.4261	0.774836
IMP-1_472	44	70	46	80	2	8	10	6	99.2532	98.1224	96.4284	98.7678	98.1429	1.23332
IMP-1_491	44	27	53	21	217	71	161	43	18.9734	56.7969	50.092	66.3589	48.0553	20.5048
IMP-1_510	44	83	51	50	101	151	85	81	62.2872	70.1105	72.6177	73.3844	69.6	5.07172
IMP-1_511	39	55	22	43	22	58	27	20	90.7322	82.6745	79.8367	92.3584	86.4005	6.08897
IMP-1_515	48	92	67	68	260	338	222	194	11.0077	39.64	45.5624	53.128	37.3345	18.3988
IMP-1_524	50	71	59	56	295	455	210	263	3.06682	-5.28669	41.5226	22.8407	15.5359	20.9581
IMP-1_536	31	63	33	42	15	26	13	16	92.0503	93.2196	93.5278	93.7412	93.1347	0.75399
IMP-1_538	44	76	52	52	68	107	53	75	74.6092	76.8692	83.2547	76.3038	77.7592	3.78741
IMP-1_550	57	72	46	49	7	6	13	5	97.9824	98.6309	95.3569	98.3235	97.5734	1.50122
IMP-1_555	45	78	53	49	12	5	7	5	95.6188	98.9468	97.8301	98.3235	97.6798	1.44798
IMP-1_556	46	63	37	52	8	17	18	12	97.1427	95.5667	92.0073	96.2086	95.2313	2.24463
IMP-1_562	44	88	58	70	0	4	3	0	100	99.2532	99.1502	100	99.6009	0.462808
IMP-1_563	56	75	47	67	1	0	3	0	99.7066	100	98.9513	100	99.6645	0.495151
IMP-1_565	55	80	55	46	2	0	3	3	99.4026	100	99.1039	98.9285	99.3587	0.470174
IMP-1_566	49	70	40	57	1	1	3	0	99.6647	99.7653	98.7678	100	99.5495	0.539706
IMP-1_580	41	71	62	68	30	43	39	24	87.9785	90.0498	89.6654	94.2014	90.4738	2.6429
IMP-1_581	42	96	46	92	146	198	94	94	42.8884	66.1145	66.427	83.2135	64.6608	16.5677
IMP-1_595	42	74	53	45	49	86	57	47	80.8324	80.9064	82.3307	82.8405	81.7275	1.01289
IMP-1_600	51	66	38	54	12	8	9	6	96.1343	98.0086	96.1088	98.1745	97.1065	1.13944
IMP-1_609	41	67	46	74	4	1	6	0	98.3971	99.7548	97.857	100	99.0022	1.03915
IMP-1_610	35	62	61	41	9	10	7	2	95.7753	97.3501	98.1147	99.1986	97.6097	1.43897
IMP-1_615	28	39	26	32	3	3	5	1	98.2397	98.7362	96.8405	99.4866	98.3258	1.11495
IMP-1_617	37	69	36	60	14	21	12	20	93.7835	94.9998	94.5235	94.5235	94.4576	0.50235
IMP-1_632	42	82	48	60	26	23	16	14	89.8294	95.3918	94.5235	96.1665	93.9778	2.84583
IMP-1_634	41	64	44	41	93	110	80	68	62.7334	71.7621	70.1285	72.7513	69.3438	4.53769
IMP-1_637	39	36	36	38	2	3	4	1	99.1575	98.6309	98.1745	99.5676	98.8826	0.608163
IMP-1_639	26	31	33	26	6	2	4	2	96.2086	98.94	98.0086	98.7362	97.9734	1.24258
IMP-1_641	18	24	18	12	19	15	25	10	82.6579	89.7317	77.1815	86.3089	83.97	5.36883
IMP-1_648	47	91	60	54	0	2	6	3	100	99.6389	98.3571	99.0873	99.2708	0.715505
IMP-1_652	43	62	56	57	6	2	6	1	97.7075	99.47	98.2397	99.7118	98.7823	0.963742
IMP-1_660	45	71	61	47	10	15	13	6	96.349	96.529	96.4987	97.9026	96.8198	0.726141
IMP-1_664	39	75	53	42	33	25	31	14	86.0982	94.5235	90.3904	94.5235	91.3839	4.02658
IMP-1_680	43	97	40	64	28	20	21	9	89.3018	96.6125	91.3746	97.6896	93.7446	4.04736
IMP-1_693	53	52	51	44	115	137	93	72	64.3514	56.715	70.0406	73.1156	66.0556	7.20822
IMP-1_694	30	54	38	49	113	147	82	86	38.1161	55.2757	64.5472	71.1648	57.2759	14.3396
IMP-1_697	30	59	46	46	8	13	9	10	95.6188	96.38	96.7856	96.4284	96.3032	0.490779
IMP-1_702	40	106	65	68	0	2	5	0	100	99.69	98.7362	100	99.6066	0.598352
IMP-1_703	54	69	69	51	2	2	3	5	99.3915	99.5238	99.2857	98.3893	99.1476	0.514821
IMP-1_707	52	83	54	67	110	101	76	71	65.2456	80.0077	76.8772	82.5898	76.1801	7.65471
IMP-1_710	34	68	41	49	15	18	8	14	92.7518	95.6511	96.7943	95.3059	95.1257	1.7057

## Sheet: Fig. S6a
Colony count	Rep1	Rep2	Rep3	AVERAGE	STDEV
rpsE_1	0	0	0	0	0
rpsE_2	0	0	0	0	0
rpsE_3	0	0	0	0	0
rpsE_4	1	1	0	0.666667	0.57735
rpsE_5	0	0	0	0	0
rpsE_6	0	0	0	0	0
rpsE_7	0	0	0	0	0
rpsE_8	0	0	0	0	0
rpsE_9	1	0	1	0.666667	0.57735
rpsE_10	0	0	0	0	0
rpsE_11	0	0	0	0	0
rpsE_12	1	0	1	0.666667	0.57735
rpsE_13	1	1	0	0.666667	0.57735
rpsE_14	0	0	0	0	0
rpsE_15	0	0	0	0	0
rpsE_16	4	1	1	2	1.73205
rpsE_17	0	0	0	0	0
rpsE_18	0	1	0	0.333333	0.57735
rpsE_19	1	0	0	0.333333	0.57735
rpsE_20	0	1	0	0.333333	0.57735
nontargeting	59	53	32	48	14.1774
mecA_1	65	49	24	46	20.664
ermC_1	39	41	21	33.6667	11.0151

## Sheet: Fig. S6e
Rep1								AVERAGE
Colony count	aTc-inducible null			aTc-inducible mecA					aTc-inducible null			aTc-inducible mecA
	0ng/ml	10ng/ml	100ng/ml	0ng/ml	10ng/ml	100ng/ml			0ng/ml	10ng/ml	100ng/ml	0ng/ml	10ng/ml	100ng/ml
1	800	688	640	60	0	0		1	891	540.667	481.667	47	0	0
2	920	704	1296	142	85	78		2	814.667	686	1156	140	94	77.3333
3	1224	1280	1720	61	0	0		3	1176.67	1472.67	1178.33	95.6667	0	0
4	632	624	552	118	1	0		4	813.333	490.333	614.333	92	0.666667	0
5	1656	1544	1552	270	0	0		5	1251.33	1127.67	1484	119.667	0	0
6	688	640	1112	62	0	0		6	658	847.333	762.667	77.6667	0	0
7	2728	3752	3080	928	244	375		7	2748.67	3948.67	3252.33	988.667	295	473.333
8	306	269	283	87	35	34		8	333	296.333	288.333	90	31	29.6667
9	920	680	680	101	160	132		9	1286	712.667	560.333	76.3333	147.667	121
10	880	816	1000	117	77	74		10	904.667	852.333	1097.33	92.6667	62.6667	58.3333
11	2592	2472	2656	161	0	2		11	2409.67	3466	2745	209.667	0	1.33333
12	2832	2576	3624	1344	392	352		12	3305	2119	3668.33	1175.33	358	295.667
13	600	1032	808	40	1	0		13	405.667	655.667	689.333	37	1	0
14	3504	3488	3688	1032	33	32		14	3759	4524	4214.67	1231	32	32
15	2624	2744	2832	800	264	296		15	2954	3092	2724.67	734.667	270.333	309
16	2416	2680	2624	888	296	280		16	2748.67	2409	2355.33	823.667	335	339.667
17	616	688	568	44	15	20		17	614.333	615.333	486.667	35.3333	16.3333	23
18	848	968	1008	71	0	1		18	789.333	1176.67	1024	89	0	1
19	1536	1736	1256	496	360	392		19	1811	1807.33	1410.67	505.667	388.333	414
20	592	640	440	224	66	84		20	531	496	493.667	189.333	73	71.6667
mock	2736	2720	2904	1288	1088	1224		mock	2187.33	2166	2376.33	920	1074	1122.33
RFP	2848	2752	2880	1096	1376	1200		RFP	2825.33	2824.67	2550	982.667	1400.67	1276
Rep2
Colony count	aTc-inducible null			aTc-inducible mecA				STDEV	aTc-inducible null			aTc-inducible mecA
	0ng/ml	10ng/ml	100ng/ml	0ng/ml	10ng/ml	100ng/ml			0ng/ml	10ng/ml	100ng/ml	0ng/ml	10ng/ml	100ng/ml
1	1052	554	432	45	0	0		1	139.825	154.432	140.258	12.1244	0	0
2	825	613	1161	113	91	63		2	110.862	65.8711	142.566	26.0576	10.8167	14.0119
3	1204	1581	893	116	0	0		3	65.4319	167.285	469.321	30.1717	0	0
4	1071	547	694	92	0	0		4	229.239	169.27	72.5695	26	0.57735	0
5	1318	1165	1514	58	0	0		5	441.789	436.2	86.9713	130.891	0	0
6	546	1164	594	95	0	0		6	100.419	278.585	302.591	16.563	0	0
7	2515	3582	3023	809	262	474		7	244.656	495.21	349.019	216.472	73.3008	98.0017
8	303	294	318	100	30	31		8	49.3862	28.5715	27.3922	8.88819	3.60555	5.1316
9	1239	863	605	79	141	103		9	391.621	136.954	147.174	26.1024	10.6927	15.7162
10	851	798	1116	78	51	42		10	69.371	79.0337	89.4725	21.2211	13.2035	16.0104
11	2663	2901	3057	173	0	1		11	378.965	1367.07	278.383	74.144	0	0.57735
12	2650	2322	2170	883	290	243		12	981.106	585.516	1520.98	254.166	58.8897	54.5924
13	437	708	1110	56	1	0		13	211.746	405.044	490.878	20.664	0	0
14	2586	2999	4896	1355	40	42		14	1319.12	2231.33	618.674	174.072	8.544	10
15	3241	3546	3857	969	312	349		15	310.739	411.373	1189.64	272.929	38.8887	35.3412
16	2894	2430	2361	699	302	404		16	288.862	282.087	271.544	107.983	62.426	62.1316
17	599	692	481	31	17	24		17	14.5717	129.342	78.6532	7.50555	1.1547	2.64575
18	749	1465	1072	108	0	1		18	51.984	257.9	42.332	18.5203	0	0
19	2189	1845	2078	454	386	408		19	338.466	61.8088	605.013	57.1168	29.5691	25.5343
20	387	502	499	169	68	53		20	125.192	147.092	51.2087	30.1717	10.4403	16.4418
mock	2240	2334	1726	1034	943	1071		mock	576.806	654.379	598.503	436.316	124.591	88.0473
RFP	2497	2497	2851	1005	1476	1432		RFP	317.607	369.4	546.654	125.993	66.5232	135.115
Rep3
Colony count	aTc-inducible null			aTc-inducible mecA
	0ng/ml	10ng/ml	100ng/ml	0ng/ml	10ng/ml	100ng/ml
1	821	380	373	36	0	0
2	699	741	1011	165	106	91
3	1102	1557	922	110	0	0
4	737	300	597	66	1	0
5	780	674	1386	31	0	0
6	740	738	582	76	0	0
7	3003	4512	3654	1229	379	571
8	390	326	264	83	28	24
9	1699	595	396	49	142	128
10	983	943	1176	83	60	59
11	1974	5025	2522	295	0	1
12	4433	1459	5211	1299	392	292
13	180	227	150	15	1	0
14	5187	7085	4060	1306	23	22
15	2997	2986	1485	435	235	282
16	2936	2117	2081	884	407	335
17	628	466	411	31	17	25
18	771	1097	992	88	0	1
19	1708	1841	898	567	419	442
20	614	346	542	175	85	78
mock	1586	1444	2499	438	1191	1072
RFP	3131	3225	1919	847	1350	1196
